# Supplementary material for: Multi-Temperature Crystallography of S-Adenosylmethionine Decarboxylase Observes Dynamic Loop Motions
Source: Biomolecules. 2025 Sep 3;15(9):1274. doi: 10.3390/biom15091274 (PMC12467396; doi:10.3390/biom15091274)
Supplement: Supplementary file 1 [file biomolecules-15-01274-s001.zip]

Archive with 1 entries (1 files):
- biomolecules-3761175-supplementary.pdf
